# Supplementary material for: Associations of nerve conduction parameters and OCT angiography results in adolescents with type 1 diabetes
Source: PLoS One. 2021 Jun 4;16(6):e0252588. doi: 10.1371/journal.pone.0252588 (PMC8177420; doi:10.1371/journal.pone.0252588)
Supplement: S1 Data — (XLSX) [file pone.0252588.s001.xlsx]

## Sheet: Arkusz1
date of birth	date of onset of T1D	median motor latency	median action potential	median motor velocity	median F wave	motor tibial latency	motor tibial amplitude	tibial motor velocity	tibial F wave	median sensory latency	median sensory amp	median sensory velocity	sural sensory latency	sural sensory amp	sural sensory velocity	gender, F=1	age of onset of T1D	duration of T1D	weight	height	BMI	HbA1C current	HbA1C mean	Insulin pump	Systolic BP	Diastolic BP	EYE	FT	PFT	GCC total	GCC superior	GCC Inferior	Intra eye diff	FLV (%)	GLV (%)	CCT	CT nasal	CT temporal	CT superior	CT inferior	FAZ	wsVD	fsVD	psVD	wd VD	fdVD	pdVD
1999-02-02	2006-07-01	3.05	11.2	58	28.4	6.8	19.5	48	60.39	2.56	39.3	55	2.97	26.7	44	2	7.43836	9.33973	92.5	189	25.8951	7.3	7.48	1	120	70	OD	246	312	103.48	103.21	103.78	-0.57	0.174	0.388	258	359	300	285	361
1998-06-19	2001-06-01	3.05	7.8	59	26.54	3.91	13.3	56	49.82	2.63	24.3	53	2.88	9.4	52	2	11.4164	5.30685	66.2	176.3	21.2987	8.5	8.36	1			OD	250	329	96.31	96.46	96.18	0.28	0.471	1.349						0.317	51.91	31.21	53.82	57.66	27.39	60.54
2000-04-20	2004-06-01												2.91	32.9	43	1	4.54521	10.8959	40.5	159	16.0199	13.7	12	0	107	72	OD			99.3	98.94	99.68	-0.74	0.334	0.529
1998-06-12	2014-10-01	3.52	19.5	58	27.77	5.78	3.9	53	59.84	3.06	12.9	49	3.91	13.7	47	2	16.2932	1.00274	68	186	19.6555	6.4	6.6	0	125	60	OD	234	313	104.82	106.17	103.49	2.68	0.189	0.203	308	195	231	283	285	0.301	56.24	28.78	58.84	61.54	27.57	64.98
1997-09-13	2009-06-01	3.4	16.97	65	24.7	5.1	10.07	54	49.2	2.3	46.67	61	3.3	12.81	48	1	11.7315	6.16986	57	171.5	19.3797	8.9	8.9	1	119	69	OD	302	336	101.7	100.1	103.31	-3.21	0.003	0.087	400	402	348	365	386	0.155	50.36	35.46	51.63	56.39	34.66	59.16
1999-11-12	2012-09-01	2.11	18.3	62	22.99	4.06	16.8	53	42.5	2.03	12.6	64	3.66	45.6	51	1	12.8192	3.03562	62.5	167	22.4103	7.8	7.2	1	126	91	OD	269	319	107.81	109.47	106.15	3.32	0.064	0.079	351	223	287	303	324	0.194	49.86	30.39	51.88	57.63	39.62	59.28
1999-02-27	2010-09-01	2.5	8	61	25.72	4.84	17.8	57	42.58	2.47	16.3	55	2.72	41.6	48	1	11.5699	4.89589	54.5	168	19.3098	7.1	7.68	0	104	69	OD	254	312	101.26	102.93	99.61	3.32	0.104	0.434	361	246	351	318	341	0.192	53.4	32.72	54.81	59.38	35.23	62.44
1999-10-12	2010-07-01	3.52	7.2	64	20.62	5.86	17.7	57	51.21	2.69	28.2	50	2.75	20.7	47	2	11.1014	4.58904	67	178	21.1463	6.9	7.14	1			OD	257	322	101.99	102.39	101.6	0.79	0.026	0.271	459	430	379	490	530	0.143	51.36	36.55	52.11	55.4	35.38	56.6
1997-09-07	2012-07-01	2.9	16.98	65	24.1	7.3	9.896	57	48.7	2.4	26.72	52	3.3	21.95	42	2	14.8575	3.10685	79	175	25.7959	8.1	7.9	0	118	71	OD	255	309	100.72	101.24	100.2	1.04	0.086	0.442	349	217	287	326	277	0.207	50.78	30.35	52.6	55.72	32.09	58.65
1998-07-25	2008-03-01	2.81	13.4	64	25.88	5.78	15.3	54	43.67	2.41	46.8	54	2.78	34.1	47	1	9.98082	7.15616	64	176.5	20.5443	8	8.7	0	123	73	OD	231	310	102.74	98.89	106.6	-7.71	0.072	0.206	384	325	323	379	362	0.36	54.09	27.23	56.41	57.72	26.47	60.21
1998-02-10	2003-06-01	3.05	15.4	61		5.47	13.5	48		2.81	17.6	50	2.72	21.2	47	1	6.47123	10.9068	55.6	163	20.9266	8	8.3	1	113	64	OD	262	312	97.27	97.15	97.4	-0.25	0.042	0.528	388	248	348	338	317	0.242	51.56	31.5	52.94	56.51	34.92	58.06
1997-04-09	2004-06-01	3.5	18.31	50	27.3	5.5	12.11	50	49.1	3.3	30.52	44	3.7	17.89	43	2	8.27123	9.68219	78	185.5	22.6677	7.9	8.2	1	140	71	OD	251	312	96.65	97.86	95.43	2.42	0.001	1.747	322	320	319	377	314	0.285	49.97	31.03	52.43	57.79	31.27	60.29
1998-03-23	2015-04-01	2.03	12.2	61	22.88	5	15.6	61	43.33	2.16	62.4	60	2.78	28.6	54	1	17.0384	0.030137	42	163	15.8079	10.5	7.9	0	102	62	OD	275	317	97.7	96.42	98.99	-2.57	0.058	0.552	375	306	416	398	335	0.089	50.64	36.91	52.11	59.28	34.9	61.69
1999-07-10	2006-06-01	3.05	22.1	56	29.65	4.84	10.7	51	52	3.22	31.9	43	3.06	15.9	46	2	7.06027	8.61644	65	183.5	19.3037	7.9	7.3	1	127	74	OD	284	340	94.29	95.01	93.56	1.46	0.001	3.085	329	363	273	327	327	0.188	52.17	30.69	54.78	59.73	32.2	62.4
1998-01-31	2003-06-01	2.9	16.72	63	26.2	4.5	24.61	51	44.8	3.4	18.39	43	3.6	5.416	43	1	6.45753	11.0055				9.8	8.5	0			OD	236	301	90.09	90.09	90.1	-0.01	0.353	5.073	355	243	324	262	332	0.294	46.57	28.57	47.92	57.1	31.68	59.54
1997-06-27	2003-06-01	3	26.34	57	24.3	4.9	23.42	60	42.3	2.6	39.79	54	2.6	47.63	44	2	6.38082	11.6219	65	170	22.4913	8.6	8.01	1	127	83	OD	242	294	91.53	90.93	92.15	-1.23	1.506	4.016	391	334	457	388	312	0.55	54.09	41.48	54.95	56.33	40.31	57.25
1997-07-31	2008-05-01	3.2	21.9	55	25.4	5.2	13.92	53	46.6	2.5	25.6	62	3	15.55	45	1	10.8192	7.10959	93	169	32.5619		8.3	1	118	78	OD	270	331	100.27	100.37	100.19	0.18	0.001	0.177	405	297	383	385	427	0.182	51.04	34.13	52.12	59.68	38.25	61.02
1999-04-15	2008-02-01	2.73	6.1	57	22.89	3.2	22.5	47	43.43	2.31	54.9	56	2.25	27.3	56	1	9.25753	7.0274	64.7	171.5	21.9976	10.3	7.02	0			OD	236	300	98.12	99.77	96.49	3.28	0.618	1.052	410	291	368	289	446	0.309	48.17	26.32	49.42	59.79	26.31	63.13
1999-03-03	2007-11-01	3.2	19.3	58	28.63	5.86	21.7	45	56.33	3.03	26.4	46	4.09	10.3	43	2	10.6959	5.70685	49.2	173	16.4389	9.1	8	0	130	74	OD	282	342	106.42	106.18	106.68	-0.51	0.001	0.008	293	165	315	306	351	0.13	48.62	34.27	50.12	54.95	31.38	58.4
1997-05-06	2011-06-01	2.6	17.63	51	22.6	5.2	17.03	54	42.3	2.6	53.28	54	3.6	14.22	40	1	14.063	3.81644	57	164	21.1927	8.6	10.245	0	136	87	OD	262	320	99.73	98.29	101.19	-2.89	0.293	0.645	383	298	393			0.241
1999-06-22	2010-01-01					6.72	14.5	44	55.47				2.31	14.2	52	2	10.5562	5.4411	81.4	191.5	22.1966	8.5	8.32	1	119	78	OD	297	343	102.19	101.14	103.25	-2.1	0.263	0.439	471	400	461	453	416	0.111	49.73	38.16	49.68	59.73	39.35	60.94
1999-06-01	2009-06-01	2.73	17.2	56	22.56	3.36	22	43	41.87	2.38	39.4	53	2.09	45.4	50	1	11.0274	5.19726	55	165	20.202	8.8	8.15	1	113	75	OD	237	310	99.13	99.13	99.15	-0.02	0.608	1.029	424	299	515			0.331	50.79	27.61	51.39	59.89	27.5	62.22
1997-06-24	2014-05-01	4.1	18.16	52	23.7	4	29.12	55	39.1	3.2	19.66	44	2.4	35.26	50	1	16.8795	1.11781	68	157	27.5873	7.3	8.6	0	114	64	OD	258	345	104.15	101.88	106.44	-4.56	0.097	0.131	356	353	262			0.275
1998-07-24	2013-02-01	3.05	18	59	23.52	5.7	17.7	57	43.83	2.97	20.4	47	2.31	30.9	48	1	14.5863	2.69315	52	165	19.1001	10.8	10.5	1	124	87	OD	241	293	92.43	30.88	93.98	-3.1	0.001	3.238	311	395	305	373	331	0.215	51.98	34.8	53.98	58.81	38.94	60.98
1997-11-24	2013-02-01	2.7	15.39	60	25.7	5.2	12.4	50	45.7	2.4	63.67	58	3.9	25.08	46	1	15.1973	1.95068				8	7.86	0			OD	258	328	101.77	101.41	102.16	-0.75	0.47	0.665	284	220	305	307	357	0.232	50.13	32.02	51.49	59.66	32.49	62.27
1999-08-04	2007-02-01												3.19	18.2	47	1	7.50411	8.4274	64.5	176	20.8226	13.2	12.08	1	102	57	OD	246	314	103.41	103.22	103.63	-0.41	0.404	0.439	503	439	486	489	561	0.277	48.77	30.82	48.79	56.36	29.43	57.97
1998-06-06	2005-07-01	3.91	16.7	60	29.67	5.94	9.2	49	56.65	2.94	19.7	49	2.84	14.1	49	2	7.07397	10.337	62	175.5	20.1297	10.9	9.56	1	115	78	OD	261	318	92.78	90.74	94.83	-4.09	0.039	3.444	427	386	276	386	415	0.269	51.1	31.76	53.2	56.38	33.83	58.53
1999-02-05	2008-04-01												2.09	17.7	53	1	9.2	7.27123	73	168	25.8645	7.2	6.89	1	109	81	OD	269	331	94.22	92.84	95.63	-2.8	0.958	2.31	378	318	406	324	401	0.235	50.66	37.08	50.38	58.82	30.59	60.74
2000-09-10	2009-06-01	2.34	17.5	62	24.92	5.39	17.3	56	46.72	2.44	38.9	55	3.53	32.2	51	2	14.7534	0.0657534	51	177.5	16.1873	6.5	7.52	1	108	76	OD	248	323	101.87	101.71	102.04	-0.33	0.508	0.61	402	336	392	414	374	0.334	48.63	26.93	49.85	52.26	31.17	54.77
1998-01-07	2007-07-01	4.2	12.75	59	23.4	6.9	15.03	54	46	2.5	22.06	58	2.7	28.07	43	1	9.56438	7.96438	58.3	161	22.4914	8.5	9.03	0	99	56	OD	246	290	101.85	99.55	104.16	-4.6	0.091	0.216	360	315	300	357	412		48.54	40.17	48.8	61.38	44.65	62.36
1999-03-24	2001-12-01	2.81	16.9	64	25.88	5.08	20.8	52	49.1	2.69	18.2	54	2.94	6.5	48	2	2.35342	13.9479	67.9	175	22.1714	8.1	7.85	1	113	78	OD	250	319							405	319	295	379	438	0.3	53.48	31.35	55.08	57.57	27.35	60.61
1997-04-07	2000-11-01	3.5	17.6	60	24.2	4.3	12.21	50	45	2.5	43.57	56	2.9	19.22	47	1	3.61644	14.3178	93.5	173.8	30.9537	7.5	7.2	1	118	61	OD	241	327	80.57	80.84	80.3	0.53	0.403	1.4039	166	174	169	243	213	0.43
1999-11-12	2012-02-01	3.36	12.7	57	24.78	4.22	8	54	45.09	2.47	27.1	51	2.88	39.9	50	1	15.6219	0.0246575	70.3	160	27.4609	9.5	7.87	0	103	70	OD	252	325	85.16	83.71	86.61	-2.9			258	194	279	201	261	0.243	53.43	32.17	54.87	58.09	30.65	60.75
1997-08-19	2001-01-01	3.05	16.3	58	25.84	4.22	17.3	46	45.24	2.69	24	50	2.88	9	50	1	3.41096	14.3151	65.8	166	23.8786	8.1	7.82	1	120	63	OD	250	319	100.69	97.34	104.05	-6.7	0.265	0.426	236	157	218	177	157	0.19	47.84	34.17	48.18	58.46	31.42	60.67
1997-12-07	2002-02-01	2.9	15.66	54	25.3	4.3	21.52	53	45.3	2.9	33.31	43	3.6	23.83	42	1	6.64932	11.1918	60	165	22.0386	7.8	8.5	0	96	78	OD	224	286	94.78	94.21	95.33	-1.12	0.278	2.249	475	420	424	421	427	0.218	52.27	31.49	54.09	58.66	28.68	61.85
1997-03-04	2001-06-01	4	28.07	66	24.4	5.6	30.6	60	44.5	2.7	72.16	44	3.2	30.81	44	1	4.28493	13.6082	59	162	22.4813	7.6	8.07	0	105	70	OD	252	316	89.31	88.53	90.09	-1.56	0.028	6.075	426	277	417	436	386	0.248	49.24	34.3	50.2	57.72	30.14	59.95
1999-09-01	2012-11-01					5.55	8.7	52	53.44				2.66	14.2	53	2	13.2082	2.63836	65	186	18.7883	9.1	8.84	1	109	84	OD	246	297	96.4	97.28	95.52	1.76	0.038	1.451	Raster					0.293	49.78	29.66	52.17	55.55	29.33	58.52
1997-03-04	2009-06-01	3.9	32.36	59	26	4.7	31.59	57	43.5	2.9	28.91	45	3.4	20.34	43	2	9.31233	5.65479	58.8	162	22.4051	10.4	8.53	1	130	70	OD	245	313	91.63	91.65	91.62	0.02	0.221	3.632	195	165	245	184	201
1998-05-04	2014-07-01	3.3	21.08	60	27.4	5.6	18.75	54	48.8	2.7	23.83	50	3.7	8.619	46	2	16.2329	1.07397	77.5	182.5	23.2689	7.5	8.3	0	111	61	OD	308	349	91.77	91.89	91.65	0.24	0.188	3.507	309	185	326	149	188	0.047	55.8	44.59	56.58
1999-08-08	2001-11-01	3.28	23.1	60	25.21	5.63	11.2	54	43.98	2.66	31.3	53	2.72	12.9	44	2	3.97808	11.7507	70	169.5	24.3646	8.9	9.3	0			OD	283	318	105.54	105.24	105.85	-0.6	0.108	0.143	Raster						50.7	43.24	50.58	60.53	40.24	62.41
1997-10-15	2000-01-31	3.3	22.75	61	27.7					3	22.53	47	3	26.67	40	2	2.29589	15.3315	91	187	26.023	9.1	8.56	1			OD			103.58	101.46	105.73	-4.27	0.705	0.722	317	267	359	349	344	0.377	49.9	25.05	51.93
		2.89	17.7	61	24.3				53.4	2.56	67.5	53	2.22	19.5	47	1	11.4438	2.0137	51.7	171.5	17.5777	7.9	7.7	1	105	78	OD	263	309	81.84	90.07	92.16	-2.09	0.005	4.977	248	183	261	262	250	0.267	47.83	27.35	49.52	60.73	28.16	64.37
1997-06-20	2004-09-01	3.4	11.47	64	25.6	4.7	19.12	58	43.8	2.4	22.6	50	3	27.06	43	1	7.24384	10.6466	67.4	169	23.5986	11.3	11.78	1	114	69	OD	242	292	100.04	100.26	99.85	0.41	0.558	0.873	Raster
1998-10-18	2011-07-01	3.36	24.3	58	25.61	4.84	5.5	52	49.38	2.88	37	49	2.38	15.1	55	2	12.7863	3.96712	87	176	28.0863	8	6.72	1	122	69	OD	245	316	102.83	103.18	102.49	0.69	0.139	0.394	447	445	438	461	486	0.326	52.72	25.99	54.69	58.65	25.98	62.18
1997-09-01	2010-02-01	3.6	22.29	53	29.8					3.2	34.97	47	3.7	15.68	43	2	12.4658	5.35616	87	188	24.6152	8.5	6.3	1	106	40	OD	281	327	98.39	98.04	98.75	-0.71	0.021	0.567	413	388	344	324	485	0.209
1997-07-08	2006-09-14	4	14.23	67	22	5.6	11.94	66	41	2.7	17.21	48	3	20.29	43	1	9.18904	8.64384	60	157	24.3418	6.9		0			OD	267	305	117.39	117	117.79	-0.8	0.001	0.001	357	245	298	340	317	0.184	53.38	34.92	54.7	59.66	30.65	62.46
		3.5	8.659	63	21.8	4.4	17.25	58	38.1	2.5	52.21	52	3.1	38.36	42	1	11.5726	4.83014	60.7	159	24.0101	8.5	8.5	1	125	73	OD	287	349	98.38	96.02	100.76	-4.74			Raster					0.216	54.17	34.25	55.34	56.37	29.43	59.46
1998-11-11	2013-12-01	3.91	8.4	66	25.1	6.09	6.8	61	48.56	2.78	25.4	52	2.56	32.4	51	2	15.5507	1.62192	58.5	179	18.2579	7.1	6.98	0	127	69	OD	245	321	91.76	92.33	91.21	1.12	0.125	3.471	373	317	364	358	388	0.346	52.59	25.95	55.87	58.99	27.07	62.53
		3.6	11.71	55	24.3					2.3	36.22	57	4	14.87	40	1	3.61644	14.3589	79.3	163	29.8468	10.2	11.6	0	110	58	OD	252	312	99.16	97.62	100.71	-3.09	0.272	0.725	222	293	283	217	185	0.26	50.06	27.61	51.33	57.1	29.01	59.13
		3.4	14.71	50	28.2	5	14.32	47	52.2	2.6	40.78	56	3.6	15.05	42	2	10.7479	7.10959	75	186	21.6788	10	10.6	1	130	80	OD	227	318	95.72	92.7	98.75	-6.05			Raster					0.339	49.36	28.34	51.45	55.7	25.39	59.89
2000-10-30	2010-07-15	2,89	24.4	53	25.78					2.66	21.2	55	2.75	18.6	44	1	9.70137	5.07123	76	183.5	22.5705	8.6	7.8	1	110	63	OD	267	313	85.18	83.13	87.24	-4.11	0.069	10.218	532	388	508	512	496	0.179	50.61	34.48	52.32	59.94	37.09	61.71
2000-09-28	2006-06-22	3,59	14.7	59	29					3.38	24.9	46	2.72	10.9	51	2	5.78904	9.1863	60	189.5	16.7083	7.8	7.78	0	108	78	OD	246	305	92.43	93.43	91.44	1.99	0.749	3.275	329	231	271	310	235	0.112	53.67	35.7	56.13	62.01	36.13	65.3
		3.44	10.4	55	26.26	4.14	8.1	47	56.64	2.59	69.2	62	2.88	28.9	49	2	13.4384	0.0273973	47	164	17.4747	10.5	10.5	0	110	70	OD	234	293	86.82	84.01	89.63	-5.62	0.617	7.962	310	226	324	284	361	0.207	48.16	28.48	50.62	54.38	26.58	57.84
		2.66	16.1	63	26.27	5.16	12.1	57	50.04	2.72	21.8	57	2.88	17.1	54	2	8.87123	6.19726	68.5	181	20.909	7.6	7.9	1	96	60	OD	297	317	92.74	93.35	92.13	1.22	0.001	2.862	243	224	222	177	263	0.101	51.43	42.69	52.33	60.57	43.12	61.85
1998-08-14	2013-07-01
1999-05-08
2001-06-21	2009-10-01
2001-06-07	2006----
2000-01-07
2001-04-10	2016-12-01
2001-09-26	2016-05-01
1999-11-15	2012-10-15	2.58	16.6	57	24.98	4.92	18.1	48	46.84	2.47	23.2	55	3.13	30.1	53
2001-04-04	2018-03-01
2000-07-15	2013-12-01
1998-04-22	2001-10-01
1999-07-14	2014-07-01
2001-06-07	2016-09-01
2001-03-06	2007-04-01
2001-08-28	2011-06-01
2001-04-04	2002-11-01
2000-12-19	2009-08-01
2001-08-30	2018-06-01
2001-07-26	2011-11-01
1997-01-28	2013-09-01
2001-03-30	2009-10-01
1998-12-17	2011-06-01
2001-04-11	2016-07-01
2000-08-08	2014-03-01
1998-11-19	2010-10-01
1998-05-01	2014-11-01
2000-07-18
2000-03-29	2007-10-24
1999-09-26	2009-09-01
1998-12-05	2004-08-01
2000-04-30	2017-02-01
2000-04-25	2009-11-01
2001-09-25	2014-12-01															1	9.26849	6.00274				10.9	10.8	0			op	260	311	101.37	97.93	104.83	-6.9	0.242	0.667	528	361	469	491	468	0.167	49.91	32.35	51.53	57.92	33.82	61.66
1999-07-24	2011-10-24
1999-04-22	2004-06-01
2001-11-02	2018-11-10
2001-05-03	2015-11-01															2	12.7863	3.96712	87	176	28.0863	8	6.72	1	122	69	op	245	316	102.83	103.18	102.49	0.69	0.139	0.394	447	445	438	461	486	0.326	52.72	25.99	54.69	58.65	25.98	62.18
1999-08-30	2003-11-01
1998-07-30	2012-01-01
1998-09-03	2008-01-01	2.58	15.5	53	24.86					2.59	53.1	58	2.16	19.3	56
2001-09-29	2008-10-01	3.44	17.1	57	24.67					2.5	32.1	54	2.19	24.5	48
